# Supplementary material for: Ephedrae Herba and Cinnamomi Cortex interactions with G glycoprotein inhibit respiratory syncytial virus infectivity
Source: Commun Biol. 2022 Jan 25;5:94. doi: 10.1038/s42003-022-03046-z (PMC8789818; doi:10.1038/s42003-022-03046-z)
Supplement: Supplementary file 4 — Supplementary Data 1 [file 42003_2022_3046_MOESM4_ESM.xlsx]

## Sheet: Fig 1a
			Replicate 1	Replicate 2	Replicate 3
		control	89	96	114
		1	3.9	7.3	6
		2	83	86.9	100
		3	3.7	4.5	4.6

## Sheet: Fig1 b
		maoto concentration(ug/ml)	Replicate 1	Replicate 2	Replicate 3	Replicate 4
		0	100	100	100	100
		0.1	89	94.3	85.8	81.9
		0.5	82.3	97	73.8	75
		1	77.8	85.2	68.5	66.9
		1.5	58.1	54.9	55.4	62.9
		2	30.6	30.4	38.3	39.3
		2.5	17.2	19.7	26	29.5
		5	5.2	7.7	7.4	11.6
		10	3.8	3.8	5.6	8.2
		25	1.7	3.2	2.4	4.8
		100	2.1	2.2	2.4	3.8
		250	2	2.8	3.1	4.4

## Sheet: Fig1 c
		Maoto concentration(ug/ml)	Replicate 1	Replicate 2	Replicate 3	Replicate 4
		0	67000	200000	73000	73000
		25	6700	6700	1666	3300
		250	670	670	1666	1000

## Sheet: Fig1 d
		Herbal components	Replicate 1	Replicate 2	Replicate 3
		control	101	101	97
		maoto	2.48	3.1	2.1
		EH	2.59	3	1.91
		CC	2.14	4.3	2.2
		AS	97.7	103	92.4
		GR	87.3	108	106.4

## Sheet: Fig2 a
		time	Replicate 1	Replicate 2	Replicate 3	Replicate 4
		contorol	94.7	89	113	102
		0.5 min	84.2	84.2	67.5	89.3
		60 min	55.2	60.4	39.8	61.5

## Sheet: Fig2 b
			contorol
			hr	Replicate 1	Replicate 2	Replicate 3
			0	1	1	1
			6	2.24	1	0.75
			24	373	264	307
			maoto
			hr	Replicate 1	Replicate 2	Replicate 3
			0	1	1	1
			6	1.67	1.27	0.77
			24	216	159	229

## Sheet: Fig2 c
			maoto concentration(ug/ml)	Replicate 1	Replicate 2	Replicate 3	Replicate 4
			contorol	108	102	95	94
			25	36.6	27.5	18.5	15

## Sheet: Fig3 a
			maoto/RSV G-ptotein
			time(sec)	5 μg/ml	10 μg/ml	20 μg/ml	30 μg/ml	40 μg/ml
			-15	-6.01347	5.75056	1.70166	-5.86719	2.06689
			-14	-6.2585	5.06101	0.898926	-6.16797	1.36572
			-13	-6.2585	4.60056	0.000488	-6.86719	0.666504
			-12	-6.42347	3.79646	-0.899902	-7.16602	0.0668945
			-11	-6.42347	3.33601	-1.60107	-7.66602	-0.733887
			-10	-6.58843	3.10467	-2.20068	-8.36719	-1.3335
			-9	-6.58682	3.10467	-2.8999	-8.66797	-1.93506
			-8	-6.50515	2.52967	-3.29834	-8.76563	-2.63428
			-7	-6.50515	2.06922	-3.49951	-9.16602	-3.03271
			-6	-6.26011	2.52967	-4.3999	-9.36523	-3.53271
			-5	-5.68515	2.29832	-4.20068	-8.9668	-3.93311
			-4	-5.60347	1.03601	-4.20068	-9.16602	-3.73389
			-3	-5.68515	1.03601	-5.49951	-9.9668	-4.13232
			-2	-4.94682	1.03376	-6.20068	-9.76758	-5.03271
			-1	-4.29179	-0.22854	-6.30029	-8.9668	-5.3335
			0	-3.7985	-0.805787	-6.99951	-8.4668	-5.8335
			1	-2.81515	-0.459887	-7.3999	-6.26758	-6.8335
			2	-1.50347	-0.576685	-6.3999	-3.26563	-6.3335
			3	-0.848429	-0.345337	-5.20068	0.0332031	-5.8335
			4	0.0548535	0.690113	-3.80029	3.5332	-4.8335
			5	0.793174	1.84011	-2.09912	7.13281	-3.23389
			6	1.44821	3.56286	0.000488	10.2344	-1.03467
			7	1.85821	5.40467	2.1001	13.334	1.46729
			8	2.10485	7.24422	4.1001	16.334	4.56689
			9	2.3515	8.62556	5.90088	18.6348	7.76611
			10	2.43318	9.89011	7.6001	21.2344	11.0649
			11	2.59653	11.1547	8.69971	23.5332	14.2661
			12	2.67821	11.7297	10.2017	25.7324	17.0649
			13	2.67982	12.536	11.1001	27.834	20.2661
			14	2.67821	13.111	12.0005	30.0332	22.7661
			15	2.59653	13.3401	12.7993	32.2344	25.6665
			16	2.59653	13.6837	13.6997	34.2344	28.1665
			17	2.51485	14.0297	14.4009	36.5352	30.8677
			18	2.43318	14.1465	15.1001	38.6328	33.4653
			19	2.51485	14.3756	16.1001	40.834	36.0669
			20	2.59653	14.7192	16.9009	43.0332	38.7661
			21	2.59653	14.9506	17.9009	45.1328	41.2661
			22	2.67982	15.2942	18.8013	47.334	43.9673
			23	2.84318	15.6401	19.6997	49.5352	46.4653
			24	2.92485	15.9837	20.6997	51.9336	49.1665
			25	3.16989	16.4442	21.5005	53.9336	51.6665
			26	3.1715	16.5587	22.5005	56.1328	54.2661
			27	3.25318	17.0192	23.4009	58.4336	56.7661
			28	3.25157	17.4797	24.5005	60.4336	59.0669
			29	3.33485	17.5942	25.5005	62.7344	61.5649
			30	3.57989	17.9401	26.3989	64.7344	64.2661
			31	3.74485	18.0547	27.6001	67.2344	66.7661
			32	3.90982	18.4006	28.5005	69.334	69.5669
			33	3.90821	18.5151	29.6001	71.6348	72.1665
			34	4.07157	18.9756	30.4985	73.834	74.8657
			35	4.07318	19.3192	31.6997	76.0332	77.3657
			36	4.07318	19.6651	32.6001	78.5332	79.9653
			37	4.23653	20.1233	33.6001	80.5332	82.3657
			38	4.31982	20.4692	34.6997	82.7344	84.6665
			39	4.64653	20.9297	35.6001	85.0332	87.1665
			40	4.72982	21.1587	36.6001	87.1328	89.5669
			41	4.8115	21.3901	37.6997	89.334	92.0669
			42	4.89318	21.736	38.7993	91.332	94.4673
			43	4.89318	21.9628	39.9009	93.7344	96.9653
			44	5.05653	22.3087	40.8989	95.7344	99.4673
			45	5.13821	22.7692	42.0005	97.9336	101.768
			46	5.30318	23.3442	42.7993	100.033	104.167
			47	5.46653	23.6901	43.9009	102.035	106.467
			48	5.54821	24.1483	44.7993	104.133	109.067
			49	5.54821	24.6087	46.1001	106.135	111.567
			50	5.71157	24.8378	47.1001	108.232	113.967
			51	5.71318	25.4151	48.1001	110.133	116.266
			52	5.87653	25.761	49.1001	112.135	118.465
			53	5.95821	26.2192	50.1001	114.334	120.768
			54	6.03989	26.5651	51.1001	116.234	122.866
			55	6.12157	26.911	52.1997	118.434	125.266
			56	6.20485	27.2547	53.1997	120.434	127.366
			57	6.12318	27.6006	54.4009	122.834	129.667
			58	6.28653	28.061	55.4009	124.934	131.866
			59	6.44989	28.4047	56.3989	127.035	134.065
			60	6.44989	28.8651	57.3013	129.133	136.268
			61	6.69653	29.2087	58.1997	131.033	138.366
			62	6.8615	29.6692	59.0005	133.133	140.465
			63	7.02485	30.3587	59.9009	134.934	142.565
			64	7.10814	30.5901	60.7993	136.934	144.667
			65	7.51814	31.1651	61.5005	138.934	146.667
			66	7.51814	31.6256	62.4985	140.832	148.866
			67	7.67989	31.9715	63.4009	142.734	151.067
			68	7.67989	32.1983	64.3989	144.533	153.266
			69	7.84485	32.5442	65.3013	146.533	155.465
			70	8.00821	33.0047	66.3989	148.434	157.766
			71	8.17318	33.2337	67.5005	150.334	159.866
			72	8.25486	33.9233	68.3013	152.334	162.067
			73	8.33653	34.386	69.2993	154.332	164.167
			74	8.4182	34.8442	70.1997	156.434	166.268
			75	8.66486	35.3047	71.2017	158.334	168.167
			76	8.66486	35.6506	72.2993	160.334	170.067
			77	8.90987	36.2233	73.2017	162.135	172.067
			78	8.90987	36.5692	74.1997	163.934	173.967
			79	9.07486	37.0297	75.2993	165.633	175.965
			80	8.91151	37.261	76.4009	167.332	177.868
			81	8.91151	37.836	77.2993	169.434	179.967
			82	9.07486	38.2942	78.3013	171.133	181.866
			83	9.07486	38.6401	79.2017	173.135	183.868
			84	9.32151	38.9837	79.9985	174.934	185.766
			85	9.40319	39.4442	81.0005	176.934	187.768
			86	9.56653	39.9047	81.7993	178.834	189.965
			87	9.6482	40.3651	82.9009	180.734	191.866
			88	9.81319	40.9378	83.8013	182.732	193.967
			89	9.89486	41.5151	84.7993	184.334	195.866
			90	9.81319	41.9756	85.7993	186.234	197.768
			91	10.0598	42.6651	86.6001	187.934	199.567
			92	10.2232	42.8942	87.6001	189.834	201.366
			93	10.3049	43.4692	88.3989	191.434	203.067
			94	10.5515	43.7006	89.2993	193.234	204.766
			95	10.6332	44.2756	90.2017	195.232	206.667
			96	10.7965	44.736	90.9009	196.934	208.167
			97	10.8782	45.0797	92.0005	198.633	209.766
			98	11.0432	45.5378	92.9009	200.535	211.567
			99	11.0432	45.8837	93.8989	202.234	213.266
			100	11.1249	46.2297	94.6001	203.934	215.067
			101	11.2082	46.5756	95.8013	205.533	216.768
			102	11.2082	47.2651	96.8013	207.232	218.766
			103	11.4532	47.8401	97.7017	208.934	220.368
			104	11.3715	48.1837	98.6997	210.633	222.065
			105	11.4532	48.7587	99.6001	212.234	223.766
			106	11.6165	49.2215	100.6	213.934	225.266
			107	11.7815	49.5651	101.5	215.434	227.067
			108	11.9449	49.911	102.7	217.033	228.766
			109	12.0265	50.2547	103.5	218.635	230.467
			110	12.1082	50.7128	104.401	220.033	232.167
			111	12.1098	51.0587	105.299	221.635	233.667
			112	12.2715	51.4047	105.901	223.033	235.366
			113	12.3549	51.636	106.7	224.535	236.868
			114	12.5999	52.0965	107.6	226.033	238.567
			115	12.6832	52.6715	108.401	227.334	239.967
			116	12.8465	52.8983	109.299	228.934	241.766
			117	13.0115	53.4756	110.399	230.334	243.366
			118	13.0115	53.7047	111.301	231.834	244.866
			119	13.0932	54.0483	112.1	233.234	246.467
			120	12.5182	51.9797	113.1	234.133	247.866
			121	12.0265	52.211	111.6	233.033	247.967
			122	9.97817	49.2192	111.202	230.934	245.667
			123	7.92814	46.8047	108.7	230.035	245.266
			124	7.18821	43.9297	106.401	227.033	242.567
			125	5.71318	42.6651	104	225.434	239.766
			126	5.05653	41.6297	102.799	224.635	238.067
			127	5.54821	41.2837	102.6	224.734	238.266
			128	5.79485	40.4797	102.2	223.033	236.266
			129	4.72821	39.9047	101.399	223.033	235.667
			130	4.72982	39.7901	100.5	222.033	234.866
			131	3.90821	37.3733	100.301	221.633	233.965
			132	3.49821	36.9151	97.9009	220.832	233.067
			133	3.1715	36.9151	97.5005	220.234	232.467
			134	3.00814	36.9151	97.1001	219.633	231.868
			135	3.41814	37.3756	96.3989	219.934	231.567
			136	3.74485	37.1442	96.8013	220.234	231.667
			137	3.66318	36.5692	96.7017	220.033	231.868
			138	3.74485	36.3401	96.3989	219.734	231.465
			139	4.07318	36.2233	96.6001	220.332	230.965
			140	3.9915	35.5337	97.1001	220.033	231.167
			141	3.66318	35.0756	96.2993	219.232	230.766
			142	3.49982	34.961	95.8989	218.633	229.768
			143	3.5815	33.8087	95.6001	218.533	229.268
			144	2.92485	32.8901	94.8989	217.135	228.768
			145	2.18653	31.8547	94.0005	216.033	227.465
			146	1.77814	31.5087	93.1001	215.234	226.167
			147	1.69485	30.8192	92.6001	214.934	225.465
			148	1.44982	30.7047	92.2017	214.533	225.167
			149	1.36653	30.361	91.8989	214.234	224.567
			150	1.44821	30.2465	91.6001	214.035	224.266
			151	1.44821	29.8983	91.5005	213.934	223.967
			152	1.36653	29.6692	91.1997	213.832	223.667
			153	1.36653	29.5547	90.8013	213.533	223.167
			154	1.20318	29.3256	90.6001	213.332	223.067
			155	1.11989	28.9797	90.3013	213.232	222.868
			156	1.03821	28.5192	89.8989	212.934	222.567
			157	0.95653	28.5215	89.7993	212.934	222.266
			158	0.793174	28.0587	89.7017	212.635	221.967
			159	0.711494	27.7151	89.3989	212.533	221.667
			160	0.629814	27.5983	89.2993	212.234	221.465
			161	0.546533	27.2547	89.2017	212.033	221.167
			162	0.546533	27.1401	88.7993	211.734	221.067
			163	0.464854	26.7942	88.6001	211.633	220.667
			164	0.546533	26.5651	88.2993	211.533	220.667
			165	0.629814	26.2192	88.1001	211.334	220.366
			166	0.546533	25.9901	87.7993	211.232	220.268
			167	0.383174	25.8733	87.6001	210.934	220.067
			168	0.383174	25.6442	87.2993	210.834	220.067
			169	0.299893	25.4151	87.1001	210.732	219.766
			170	0.218213	25.1837	87.1001	210.533	219.667
			171	0.218213	24.8401	86.8989	210.533	219.368
			172	0.218213	24.6087	86.8013	210.434	219.065
			173	0.136533	24.4942	86.6001	210.434	218.866
			174	0.136533	24.3797	86.2993	210.334	218.667
			175	0.136533	24.2628	86.1001	210.232	218.366
			176	0.0548535	24.2628	85.7993	210.033	218.268
			177	-0.0268261	23.9192	85.6001	209.834	217.965
			178	-0.108506	23.6901	85.2993	209.732	217.967
			179	-0.108506	23.3465	85.1001	209.434	217.667
			180	-0.191787	23.1128	85.0005	209.535	217.467
			181	-0.273467	22.7715	84.6997	209.232	217.266
			182	-0.436826	22.6547	84.6001	209.234	216.967
			183	-0.438428	22.3087	84.2993	208.934	216.667
			184	-0.601787	22.0797	84.1001	208.834	216.465
			185	-0.683467	21.7337	83.7993	208.834	216.368
			186	-0.765146	21.3901	83.6001	208.535	216.268
			187	-0.765146	20.9297	83.5005	208.434	216.167
			188	-0.928502	20.8151	83.4009	208.232	215.967
			189	-1.01179	20.3547	83.1997	208.234	215.667
			190	-1.09347	20.3547	83.0005	208.035	215.467
			191	-1.3385	19.8942	82.9009	208.033	215.067
			192	-1.3385	19.6651	82.6001	208.033	215.167
			193	-1.3385	19.3192	82.4009	207.934	214.766
			194	-1.50347	18.861	82.1997	207.734	214.766
			195	-1.50347	18.5128	81.9009	207.434	214.667
			196	-1.66682	18.0547	81.7017	207.332	214.465
			197	-1.7485	17.8256	81.3989	207.232	214.366
			198	-1.7485	17.7087	81.1001	207.133	214.167
			199	-1.91347	17.4797	80.8989	207.033	214.067
			200	-1.91347	17.4797	80.6001	206.934	213.868
			201	-2.07843	17.3651	80.6001	206.832	213.567
			202	-2.16011	17.2506	80.2993	206.633	213.368
			203	-2.40515	16.9047	80.1001	206.734	213.268
			204	-2.40515	16.9047	80.0005	206.635	213.067
			205	-2.40515	16.4465	79.8989	206.533	212.768
			206	-2.40515	16.0983	79.6997	206.533	212.667
			207	-2.32347	15.986	79.6001	206.332	212.467
			208	-2.40515	15.8692	79.6001	206.133	212.167
			209	-2.40515	15.6401	79.2993	205.934	211.967
			210	-2.5685	15.4087	79.1001	205.834	211.868
			211	-2.5685	15.4087	78.9009	205.633	211.766
			212	-2.65179	15.1797	78.6997	205.533	211.567
			213	-2.65179	14.8337	78.4009	205.533	211.667
			214	-2.73347	14.7192	78.1001	205.434	211.368
			215	-2.89682	14.3756	78.1001	205.334	211.167
			216	-2.81515	14.2587	77.7993	205.234	210.965
			217	-2.9785	13.9151	77.6001	205.133	210.766
			218	-2.9785	13.8006	77.3989	205.133	210.667
			219	-3.06018	13.5692	77.2993	205.033	210.467
			220	-2.9785	13.4547	77.0005	205.035	210.366
			221	-2.98011	13.3401	76.9009	204.732	210.266
			222	-2.98011	12.9965	76.7993	204.633	209.965
			223	-2.89843	12.7651	76.6997	204.434	209.766
			224	-2.98011	12.4192	76.4985	204.434	209.465

## Sheet: Fig3 b
			Maoto/RSV or Cov
			time(sec)	maoto40 μg/ml	COV40 μg/ml
			-5	-3.93311	1.2783
			-4	-3.73389	0.0989235
			-3	-4.13232	-1.38108
			-2	-5.03271	-3.45077
			-1	-5.3335	-5.97139
			0	-5.8335	-8.78108
			1	-6.8335	-11.7411
			2	-6.3335	-14.1114
			3	-5.8335	-16.7708
			4	-4.8335	-18.8462
			5	-3.23389	-21.3611
			6	-1.03467	-23.2862
			7	1.46729	-25.2114
			8	4.56689	-27.2811
			9	7.76611	-29.2004
			10	11.0649	-31.1314
			11	14.2661	-32.1604
			12	17.0649	-33.3514
			13	20.2661	-34.0914
			14	22.7661	-34.3862
			15	25.6665	-34.6811
			16	28.1665	-35.4211
			17	30.8677	-35.4211
			18	33.4653	-35.716
			19	36.0669	-35.5714
			20	38.7661	-35.4211
			21	41.2661	-35.1262
			22	43.9673	-35.1262
			23	46.4653	-34.976
			24	49.1665	-35.1204
			25	51.6665	-34.976
			26	54.2661	-34.5365
			27	56.7661	-34.3804
			28	59.0669	-33.9411
			29	61.5649	-33.5017
			30	64.2661	-33.3514
			31	66.7661	-33.0508
			32	69.5669	-32.7617
			33	72.1665	-32.4611
			34	74.8657	-32.016
			35	77.3657	-31.7211
			36	79.9653	-31.1314
			37	82.3657	-30.536
			38	84.6665	-30.3914
			39	87.1665	-29.9404
			40	89.5669	-29.3508
			41	92.0669	-29.2004
			42	94.4673	-28.7611
			43	96.9653	-28.316
			44	99.4673	-27.576
			45	101.768	-27.2811
			46	104.167	-26.8417
			47	106.467	-26.2462
			48	109.067	-26.1017
			49	111.567	-25.8011
			50	113.967	-25.6508
			51	116.266	-25.2114
			52	118.465	-24.9165
			53	120.768	-24.7662
			54	122.866	-24.3211
			55	125.266	-23.876
			56	127.366	-23.2804
			57	129.667	-22.8411
			58	131.866	-22.1011
			59	134.065	-21.6617
			60	136.268	-21.3611
			61	138.366	-20.7714
			62	140.465	-20.4765
			63	142.565	-19.5804
			64	144.667	-19.2914
			65	146.667	-18.4011
			66	148.866	-18.1004
			67	151.067	-17.5108
			68	153.266	-16.9211
			69	155.465	-16.4817
			70	157.766	-16.3314
			71	159.866	-15.5856
			72	162.067	-15.2965
			73	164.167	-14.996
			74	166.268	-14.4004
			75	168.167	-14.1114
			76	170.067	-13.9611
			77	172.067	-13.3714
			78	173.967	-13.0708
			79	175.965	-13.0708
			80	177.868	-12.4811
			81	179.967	-12.0359
			82	181.866	-11.3017
			83	183.868	-10.8508
			84	185.766	-10.1108
			85	187.768	-9.81592
			86	189.965	-9.52108
			87	191.866	-9.37077
			88	193.967	-8.93139
			89	195.866	-8.63654
			90	197.768	-8.04108
			91	199.567	-7.45139
			92	201.366	-6.71139
			93	203.067	-6.41077
			94	204.766	-6.12169
			95	206.667	-5.97139
			96	208.167	-5.37592
			97	209.766	-5.52623
			98	211.567	-4.78623
			99	213.266	-4.78623
			100	215.067	-4.04044
			101	216.768	-3.60108
			102	218.766	-3.45654
			103	220.368	-3.01139
			104	222.065	-2.41592
			105	223.766	-2.26561
			106	225.266	-2.12108
			107	227.067	-1.82044
			108	228.766	-1.67592
			109	230.467	-1.53139
			110	232.167	-1.23076
			111	233.667	-1.08623
			112	235.366	-0.935921
			113	236.868	-0.641077
			114	238.567	-0.641077
			115	239.967	-0.195921
			116	241.766	-0.051389
			117	243.366	2.31892
			118	244.866	4.97831
			119	246.467	9.12923
			120	247.866	13.4189
			121	247.967	17.5583
			122	245.667	19.9286
			123	245.266	21.9983
			124	242.567	22.8886
			125	239.766	23.0389
			126	238.067	22.8886
			127	238.266	22.2989
			128	236.266	21.264
			129	235.667	19.9286
			130	234.866	18.5989
			131	233.965	18.7435
			132	233.067	19.1886
			133	232.467	19.3389
			134	231.868	19.6396
			135	231.567	20.6686
			136	231.667	20.0789
			137	231.868	19.3389
			138	231.465	18.304
			139	230.965	16.9686
			140	231.167	15.0492
			141	230.766	12.9738
			142	229.768	11.4938
			143	229.268	10.3144
			144	228.768	9.56861
			145	227.465	8.83439
			146	226.167	8.53956
			147	225.465	8.09439
			148	225.167	7.79377
			149	224.567	7.49892
			150	224.266	7.20408
			151	223.967	6.75892
			152	223.667	6.01892
			153	223.167	5.42923
			154	223.067	4.83377
			155	222.868	3.94923
			156	222.567	3.65439
			157	222.266	3.35956
			158	221.967	3.05892
			159	221.667	2.61956
			160	221.465	2.31892
			161	221.167	1.72923
			162	221.067	1.13377
			163	220.667	0.688611
			164	220.667	-0.0456078
			165	220.366	-0.490764
			166	220.268	-1.23655
			167	220.067	-1.68169
			168	220.067	-2.12108
			169	219.766	-2.41592
			170	219.667	-2.86108
			171	219.368	-3.45077
			172	219.065	-4.19077
			173	218.866	-4.63592
			174	218.667	-4.93077
			175	218.366	-5.38169
			176	218.268	-5.52044
			177	217.965	-5.82108
			178	217.967	-6.56108
			179	217.667	-7.00623
			180	217.467	-7.45139
			181	217.266	-7.89654
			182	216.967	-8.19139
			183	216.667	-8.33592
			184	216.465	-8.18561
			185	216.368	-8.34169
			186	216.268	-8.63077
			187	216.167	-9.22623
			188	215.967	-9.52108
			189	215.667	-10.1108
			190	215.467	-11.0011
			191	215.067	-11.2959
			192	215.167	-11.5908
			193	214.766	-11.5965
			194	214.766	-11.7411
			195	214.667	-11.7411
			196	214.465	-11.8914
			197	214.366	-12.3308
			198	214.167	-12.4811
			199	214.067	-12.7817
			200	213.868	-13.3714
			201	213.567	-13.8108
			202	213.368	-13.8108
			203	213.268	-14.4004
			204	213.067	-15.0017
			205	212.768	-15.2908
			206	212.667	-15.736
			207	212.467	-16.1811
			208	212.167	-16.6262
			209	211.967	-16.9211
			210	211.868	-17.2217
			211	211.766	-17.6611
			212	211.567	-18.1062
			213	211.667	-18.2565
			214	211.368	-18.4011
			215	211.167	-18.9908
			216	210.965	-19.436
			217	210.766	-19.2914
			218	210.667	-19.5804
			219	210.467	-19.8811
			220	210.366	-20.176
			221	210.266	-20.0314
			222	209.965	-20.7714
			223	209.766	-20.7714
			224	209.465	-20.9217

## Sheet: Fig3 c
			Plants/RSV G
			time(sec)	EH	CC	GR	AS
			-15	5.83083	2.9728	-0.0890309	-0.398907
			-14	4.77083	2.26011	-0.162742	-0.547773
			-13	4.02759	1.72646	-0.162742	-0.546328
			-12	3.07317	1.10415	-0.38532	-0.472617
			-11	2.01317	0.747808	-0.236453	-0.398907
			-10	1.272	0.214156	-0.310164	-0.251485
			-9	0.528758	-0.230844	0.207258	-0.104063
			-8	-0.423586	-0.142192	0.35468	0.118515
			-7	-0.529172	-0.58893	-0.0153203	0.635938
			-6	-0.848	-1.65449	-0.0153203	0.859961
			-5	-2.22476	-1.65624	0.132102	0.637383
			-4	-3.28476	-1.4772	-0.164187	0.858518
			-3	-3.60359	-1.12085	-0.0153203	1.00594
			-2	-4.55593	0.302808	0.798393	0.711094
			-1	-4.45241	2.70511	1.31582	0.858518
			0	-2.54359	4.84146	1.90839	1.30367
			1	0.000828112	7.4228	2.57468	1.52481
			2	3.18083	9.73642	3.38839	1.89481
			3	7.20965	12.2291	3.90726	2.41223
			4	11.4476	14.7202	4.49984	2.85738
			5	15.7953	17.1241	4.79468	3.37625
			6	20.1387	19.4378	5.09097	3.89367
			7	24.3808	21.6628	5.31355	4.26223
			8	28.302	24.0652	5.3121	4.26223
			9	32.3308	25.9355	5.38726	4.48625
			10	35.8276	27.9814	5.38581	4.33738
			11	39.432	29.8502	5.3121	4.33594
			12	42.9287	31.6302	5.01726	4.11481
			13	46.2164	33.4988	5.01726	3.81852
			14	49.502	35.2788	4.86839	3.3011
			15	52.7876	37.0605	4.5721	3.00481
			16	56.1808	38.8405	4.49839	2.63625
			17	59.1476	40.7091	4.35097	2.1911
			18	62.5387	42.4874	4.27726	1.8211
			19	65.6132	44.2691	4.12839	1.52481
			20	68.5841	46.2264	4.12839	1.0811
			21	71.762	48.0952	4.05468	0.711094
			22	74.8364	50.0541	3.98097	0.192227
			23	78.0164	51.8341	3.8321	-0.102617
			24	80.9832	53.8802	3.75839	-0.620039
			25	84.0576	55.5714	3.68468	-0.768904
			26	87.3432	57.3514	3.53726	-1.21262
			27	90.2064	59.3088	3.38984	-1.5089
			28	93.2808	61.0888	3.31468	-1.80519
			29	96.2476	63.1364	3.0921	-2.17519
			30	99.322	64.9164	2.94468	-2.54519
			31	102.183	66.8738	2.79582	-2.91519
			32	105.365	68.7441	2.64839	-3.28519
			33	108.543	70.6128	2.64839	-3.80262
			34	111.512	72.3928	2.57468	-4.0989
			35	114.586	74.1728	2.57468	-4.54262
			36	117.555	76.1318	2.42726	-4.91262
			37	120.63	77.8214	2.50097	-5.2089
			38	123.491	79.6014	2.27839	-5.43004
			39	126.458	81.4702	2.35355	-5.72633
			40	129.638	83.1614	2.20468	-6.02262
			41	132.499	85.0302	2.05726	-6.39262
			42	135.575	86.7214	2.13097	-6.6889
			43	138.329	88.5014	2.05582	-7.13262
			44	141.616	90.1926	2.05582	-7.50264
			45	144.372	92.0616	1.9821	-7.94634
			46	147.235	93.7508	1.9821	-8.24264
			47	150.096	95.4427	1.76097	-8.68775
			48	153.065	97.2227	1.68726	-9.05775
			49	156.032	98.9155	1.6121	-9.42634
			50	158.895	100.873	1.53839	-9.94375
			51	162.075	102.563	1.46468	-10.24
			52	164.829	104.431	1.39097	-10.6852
			53	167.692	106.213	1.39097	-11.1289
			54	170.766	107.993	1.31726	-11.6463
			55	173.63	109.951	1.09468	-11.9426
			56	176.491	111.73	0.798393	-12.2389
			57	179.458	113.599	-1.05161	-12.6089
			58	182.532	115.38	-2.4579	-12.83
			59	185.288	117.248	-4.52903	-13.2015
			60	188.045	118.85	-6.15645	-13.4977
			61	191.12	120.542	-7.93273	-13.9415
			62	193.981	122.411	-8.08161	-14.3852
			63	196.948	124.013	-8.22902	-14.6077
			64	199.703	125.704	-8.2305	-14.9763
			65	202.778	127.394	-8.45161	-15.3463
			66	205.746	129.086	-8.52532	-15.644
			67	208.502	130.777	-8.52532	-15.9389
			68	211.682	132.378	-9.19161	-16.3826
			69	214.545	134.07	-9.26532	-16.754
			70	217.512	135.672	-9.56161	-16.9752
			71	220.27	137.452	-9.19161	-17.4926
			72	223.236	139.141	-8.96902	-17.7889
			73	225.992	140.923	-8.89532	-18.0852
			74	228.853	142.701	-9.04421	-18.5289
			75	231.822	144.483	-8.30273	-18.8252
			76	234.683	146.263	-8.37643	-19.1938
			77	237.654	148.043	-8.67421	-19.49
			78	240.515	149.823	-8.74643	-19.8615
			79	243.482	151.601	-8.82013	-20.2315
			80	246.556	153.294	-9.48791	-20.6
			81	249.312	154.984	-10.0053	-20.9715
			82	252.492	156.587	-10.3753	-21.1926
			83	255.25	158.367	-10.449	-21.564
			84	258.216	160.058	-10.5979	-21.7838
			85	260.972	161.749	-10.6716	-22.0063
			86	263.941	163.439	-10.7453	-22.3026
			87	266.696	164.953	-10.6716	-22.5989
			88	269.56	166.554	-10.819	-22.9689
			89	272.738	168.066	-10.819	-23.2652
			90	275.495	169.67	-10.9679	-23.6352
			91	278.356	171.093	-10.9679	-23.9315
			92	281.218	172.785	-11.0416	-24.3752
			93	283.975	174.387	-11.1153	-24.5963
			94	286.731	175.989	-11.1153	-24.8189
			95	289.486	177.768	-11.2627	-25.1889
			96	292.455	179.37	-11.3364	-25.4115
			97	295.211	181.15	-11.3364	-25.7077
			98	298.074	182.575	-11.4116	-25.9289
			99	300.935	184.177	-11.4101	-26.3726
			100	303.583	185.779	-11.4101	-26.5952
			101	306.446	187.381	-11.3364	-26.9638
			102	309.202	188.894	-11.4116	-27.114
			103	312.276	190.584	-11.4853	-27.3352
			104	314.926	192.187	-11.559	-27.5577
			105	318.001	193.789	-11.4853	-27.7052
			106	320.649	195.211	-11.6327	-28.0752
			107	323.301	196.548	-10.9664	-28.37
			108	326.268	197.794	-10.6701	-28.6663
			109	328.814	199.128	-10.7453	-29.0377
			110	331.781	200.285	-10.5227	-29.2589
			111	334.431	201.71	-9.93013	-29.5552
			112	337.081	203.045	-9.85791	-29.7763
			113	339.729	204.469	-9.48791	-30.074
			114	342.275	205.893	-8.37791	-30.2952
			115	344.923	207.228	-7.56273	-30.6652
			116	347.47	208.652	-6.82274	-30.9615
			117	350.118	209.274	-6.30532	-31.33
			118	352.77	210.609	-5.56532	-32.1452
			119	355.629	209.185	-5.26903	-32.8115
			120	355.525	208.296	-5.12161	-35.3263
			121	355.312	206.515	-5.04645	-37.1026
			122	354.89	204.824	-5.0479	-39.1752
			123	353.298	202.778	-5.12161	-40.8777
			124	351.815	202.778	-5.41645	-42.3577
			125	352.451	201.977	-5.34419	-42.06
			126	352.451	201.62	-5.49161	-42.2826
			127	352.026	201.532	-5.56532	-42.2826
			128	352.345	200.909	-5.7879	-42.1352
			129	352.026	200.553	-6.00903	-42.2826
			130	351.815	200.285	-6.08274	-42.3563
			131	351.921	200.197	-6.23161	-42.3577
			132	351.921	200.553	-6.37903	-42.1352
			133	351.496	200.82	-6.5279	-41.9126
			134	351.921	200.642	-6.5279	-41.3952
			135	351.921	200.464	-6.74903	-41.32
			136	351.71	200.909	-6.8979	-41.3215
			137	352.134	200.908	-7.04532	-40.8777
			138	352.875	200.464	-7.19274	-40.804
			139	352.768	200.197	-7.2679	-41.0252
			140	352.662	200.285	-7.56273	-41.0989
			141	352.662	199.484	-7.63643	-40.8763
			142	352.132	198.505	-7.63643	-41.3937
			143	351.391	198.149	-7.85902	-42.0615
			144	350.648	197.794	-7.93421	-42.1337
			145	350.331	197.438	-8.15532	-42.2089
			146	350.12	197.259	-8.15532	-42.3563
			147	349.906	197.082	-8.15532	-42.4315
			148	349.695	196.993	-8.22902	-42.3577
			149	349.801	196.993	-8.37791	-42.43
			150	349.59	196.904	-8.67421	-42.3577
			151	349.588	196.904	-8.74791	-42.3563
			152	349.482	196.993	-8.96902	-42.43
			153	349.376	196.903	-8.96902	-42.4315
			154	349.165	197.082	-9.04421	-42.5052
			155	349.165	196.993	-9.04421	-42.5789
			156	349.058	196.904	-9.11791	-42.5789
			157	349.058	196.814	-9.26532	-42.5052
			158	349.163	196.548	-9.41273	-42.5052
			159	348.952	196.548	-9.63532	-42.4315
			160	348.846	196.459	-9.70902	-42.3577
			161	348.846	196.37	-9.85643	-42.4315
			162	348.635	196.28	-9.93013	-42.3577
			163	348.53	196.458	-9.85643	-42.4315
			164	348.316	196.28	-10.079	-42.3577
			165	348.316	196.37	-10.2279	-42.3577
			166	347.998	196.369	-10.3753	-42.2826
			167	348.105	196.369	-10.4505	-42.3563
			168	347.892	196.369	-10.6716	-42.3563
			169	347.786	196.28	-10.6716	-42.3563
			170	347.786	196.28	-10.5979	-42.3577
			171	347.573	196.192	-10.819	-42.284
			172	347.468	196.014	-10.819	-42.3577
			173	347.362	196.014	-10.9679	-42.2826
			174	347.256	195.836	-11.1153	-42.2826
			175	347.256	195.924	-11.189	-42.3563
			176	347.043	195.835	-11.3379	-42.43
			177	347.256	195.835	-11.4853	-42.43
			178	346.832	195.835	-11.6327	-42.5052
			179	346.938	195.835	-11.6327	-42.5052
			180	346.726	195.835	-11.7816	-42.4315
			181	346.621	195.658	-11.8553	-42.3577
			182	346.515	195.658	-11.8553	-42.3577
			183	346.408	195.48	-12.1516	-42.3563
			184	346.513	195.39	-12.1516	-42.3563
			185	346.408	195.39	-12.3727	-42.43
			186	346.302	195.39	-12.3727	-42.5052
			187	346.196	195.479	-12.5216	-42.4315
			188	346.091	195.391	-12.5216	-42.4315
			189	346.091	195.213	-12.5953	-42.5052
			190	345.88	195.124	-12.669	-42.3577
			191	345.772	195.124	-12.669	-42.3577
			192	345.772	195.124	-12.7427	-42.4315
			193	345.878	195.035	-12.7442	-42.4315
			194	345.666	195.034	-13.039	-42.4315
			195	345.455	195.035	-13.2601	-42.2826
			196	345.455	195.035	-13.3353	-42.4315
			197	345.242	194.857	-13.4827	-42.3577
			198	345.031	194.768	-13.6301	-42.3577
			199	345.031	194.945	-13.779	-42.284
			200	345.031	194.768	-13.8542	-42.2089
			201	344.82	194.768	-14.0753	-42.284
			202	344.82	194.768	-14.149	-42.2089
			203	344.923	194.768	-14.0753	-42.284
			204	344.606	194.589	-14.2979	-42.3577
			205	344.606	194.5	-14.2979	-42.4315
			206	344.712	194.412	-14.3716	-42.4315
			207	344.606	194.412	-14.519	-42.3577
			208	344.393	194.412	-14.5927	-42.4315
			209	344.393	194.321	-14.5942	-42.284
			210	344.288	194.233	-14.7416	-42.4315
			211	344.076	194.323	-14.7416	-42.5052
			212	344.076	194.234	-14.8153	-42.5052
			213	344.076	194.145	-14.9642	-42.5789
			214	343.971	193.967	-15.0379	-42.5789
			215	343.863	193.967	-15.1116	-42.7263
			216	343.652	193.878	-15.2605	-42.5789
			217	343.546	193.878	-15.259	-42.7263
			218	343.441	193.967	-15.4079	-42.7263
			219	343.546	193.967	-15.5553	-42.8
			220	343.546	194.056	-15.5553	-42.7263
			221	343.546	193.967	-15.629	-42.6526
			222	343.441	193.876	-15.7779	-42.7277
			223	343.335	193.788	-15.9253	-42.6526
			224	343.439	193.788	-15.9253	-42.7277
			225	343.228	193.61	-16.1479	-42.7277
			226	343.23	193.433	-16.2216	-42.8015
			227	343.124	193.522	-16.2953	-42.8015
			228	343.016	193.522	-16.2953	-42.9489
			229	342.805	193.522	-16.2953	-43.0226
			230	342.594	193.343	-16.2953	-43.0226

[truncated: 9 more sheets: Fig3 e, Fig4 b, Fig4 c, Fig4 d, Fig4 e, Fig5 b, Fig5 c, Fig6 a, Fig6.c]
