# Supplementary material for: Ephedrae Herba and Cinnamomi Cortex interactions with G glycoprotein inhibit respiratory syncytial virus infectivity
Source: Commun Biol. 2022 Jan 25;5:94. doi: 10.1038/s42003-022-03046-z (PMC8789818; doi:10.1038/s42003-022-03046-z)
Supplement: Supplementary file 5 — Supplementary Data 2 [file 42003_2022_3046_MOESM5_ESM.xlsx]

## Sheet: Fig S1 a
		maoto concentration(ug/ml)	Replicate 1	Replicate 2	Replicate 3
		0	89	96	114
		25	118	123	108
		250	133	107	98.5

## Sheet: Fig S2 a
			maoto concentration(ug/ml)	Replicate 1	Replicate 2	Replicate 3
			0	100	100	100
			2.5	103	106	107
			5	98.4	104	93.8
			10	90.6	102	103
			25	46.6	36.8	39.6
			50	11.9	15.8	16.3
			100	5.5	6.5	4.3
			250	1.3	1.38	1.5

## Sheet: Fig S3a
			maoto concentration(ug/ml)	Replicate 1	Replicate 2	Replicate 3
			0	100	100	100
			0.1	95.6	96.7	98
			0.5	98	99.8	102
			1	91.6	91.8	92.4
			2.5	66.5	72.3	74.9
			5	69.6	63.9	53.3
			7.5	51	46.9	37.6
			10	17.7	16	15
			25	6.3	6.3	5
			50	4.2	5.5	6.4
			100	4.2	5.9	4.4
			250	3.9	3.7	5.3

## Sheet: Fig S3b
		maoto concentration(ug/ml)	Replicate 1	Replicate 2	Replicate 3
		control	95	95	109
		25	3.6	3.1	5.1

## Sheet: Fig S 4 
		maoto concentration(ug/ml)	Replicate 1	Replicate 2	Replicate 3	Replicate 4	Replicate 5
		control	84	84	97	122	112
		25	103	119	119	101.4	117.2

## Sheet: Fig S 5 
		maoto concentration(ug/ml)	Replicate 1	Replicate 2	Replicate 3
		uninfected	143	254	76
		0	2801	2855	2599
		25	1939	1835	2883
		100	472	164	269
		250	168	378	373

## Sheet: Fig S 6
		maoto concentration(ug/ml)	Replicate 1	Replicate 2	Replicate 3	Replicate 4
		control	212	290	173	198
		25	667	544	503	493
		100	322	264	356	334
		250	291	199	192	231

## Sheet: Fig S7a
		IL-1b		Replicate 1	Replicate 2	Replicate 3		IL-6		Replicate 1	Replicate 2	Replicate 3
			uninfected	1.33	1	0.8			uninfected	1.39	1	0.77
			water	1.98	1.46	0.95			water	1.31	1.6	2.17
			maoto 1 g/kg	0.91	1.17	0.91			maoto 1 g/kg	0.64	1.46	0.68
			maoto 2 g/kg	1.08	1.12	1.05			maoto 2 g/kg	0.91	0.52	0.68
			PSL	0.85	0.56	0.74			PSL	0.3	0.26	0.59

## Sheet: Fig S7b
		IL-1b		Replicate 1	Replicate 2	Replicate 3	Replicate 4	Replicate 5		IL-6		Replicate 1	Replicate 2	Replicate 3	Replicate 4	Replicate 5
			uninfected	1	0.98	0.87					uninfected	0.84	1	1.04
			water	2.68	1.42	1.79	1.87	1.91			water	1.4	1.17	1.87	1.72	2.21
			maoto 2 g/kg	1.31	0.87	0.98	1.1	0.83			maoto 2 g/kg	0.88	0.7	0.78	1.14	0.96
			AS/GR	1.13	0.99	1.02	0.8	0.9			AS/GR	1.33	1.3	1.27	1.87	1.4
			PMB 50 mg/kg	0.8	0.83	1.28	1.13	1.02			PMB 50 mg/kg	0.442	0.72	0.78	1.06	0.68

## Sheet: Fig S8
		maoto concentration(ug/ml)	Replicate 1	Replicate 2	Replicate 3	Replicate 4
		0	111	99	101	89
		25	87.3	78.6	79.3	69.2
		50	84.2	71.1	63.8	65.1
		100	73	61.7	52.2	64.6
		250	35	57.9	49.1	57.5
